# Supplementary material for: On the Origins of Suboptimality in Human Probabilistic Inference
Source: PLoS Comput Biol. 2014 Jun 19;10(6):e1003661. doi: 10.1371/journal.pcbi.1003661 (PMC4063671; doi:10.1371/journal.pcbi.1003661)
Supplement: Dataset S1 — Subject's datasets. Subjects' datasets for the main experiment (, training and test sessions) and for the sensorimotor estimation experiment (), with relevant metadata, in a single MATLAB data file. (ZIP) [file pcbi.1003661.s001.zip]

Archive with 1 entries (1 files):
- acerbi2014origins.mat
